# Supplementary material for: Buzzing towards Resilience: Investigating the Spatial Alignment of the Desert Pallid Bee, Centris pallida, and Its Host Plants in Response to Climate Change
Source: Insects. 2024 Oct 11;15(10):793. doi: 10.3390/insects15100793 (PMC11508805; doi:10.3390/insects15100793)
Supplement: Supplementary file 1 [file insects-15-00793-s001.zip]

Archive with 1 entries (1 files):
- insects-3239683-supplementary.pdf
